# Supplementary material for: Simultaneous Purification of Human Interferon Alpha-2b and Serum Albumin Using Bioprivileged Fluorinated Ionic Liquid-Based Aqueous Biphasic Systems
Source: Int J Mol Sci. 2024 Feb 27;25(5):2751. doi: 10.3390/ijms25052751 (PMC10931833; doi:10.3390/ijms25052751)
Supplement: Supplementary file 1 [file ijms-25-02751-s001.zip]

Archive with 1 entries (1 files):
- ijms-2880926-supplementary.pdf
